# Supplementary material for: Increased CD14+HLA-DR-/low myeloid-derived suppressor cells can be regarded as a biomarker on disease severity and response to therapy in acute coronary syndrome
Source: PeerJ. 2024 Oct 8;12:e18154. doi: 10.7717/peerj.18154 (PMC11468897; doi:10.7717/peerj.18154)
Supplement: Supplemental Information 9 — Raw flow cytometry data is also available at Zenodo; number:11551452; Link: DOI https://doi.org/10.5281/zenodo.11551452 [file peerj-12-18154-s009.zip]

Archive with 10 entries (9 files):
- FCM DATA/
- FCM DATA/Raw Data of  FCM figure1.tif
- FCM DATA/Raw Data of  FCM figure2.tif
- FCM DATA/Raw Data of  FCM figure3.tif
- FCM DATA/Raw Data of  FCM figure4.tif
- FCM DATA/Raw Data of  FCM figure5.tif
- FCM DATA/Raw Data of  FCM figure6.tif
- FCM DATA/Raw Data of  FCM figure7.tif
- FCM DATA/Raw Data of  FCM figure8.tif
- FCM DATA/Raw Data of ACS SAP patients and HC.xlsx
