# Supplementary material for: Increased CD14+HLA-DR-/low myeloid-derived suppressor cells can be regarded as a biomarker on disease severity and response to therapy in acute coronary syndrome
Source: PeerJ. 2024 Oct 8;12:e18154. doi: 10.7717/peerj.18154 (PMC11468897; doi:10.7717/peerj.18154)
Supplement: Supplemental Information 9 — Raw flow cytometry data is also available at Zenodo; number:11551452; Link: DOI https://doi.org/10.5281/zenodo.11551452 [file peerj-12-18154-s009.zip › FCM DATA/Raw Data of ACS SAP patients and HC.xlsx]

## Sheet: ACS patients
NO.patietns	M-MDSC(%)	Lesion range: mild=0, moderate and severe =1	Female= 0, male= 1	Hypertension, without=0, with=1	Obesity，without=0, with=1	Smoking，without=0, with=1	diabetes，without=0, with=1	TG	TC	HDL-C	LDL-C	GM-CSF	IL-6	Arg-1	STEMI group=3、NSTEMI group=2 and UA group=1	Lesion range: mild =1, moderate =2, heavy =3	Heart function Kllip:：II =1,III =2,IV =3	Lesion range: 1, 2, 3 branches
1	3.31	0	0	0	0	0	0	0.86	5.21	1.25	2.86	73.1	7.1	3.64	1	1	1	1
2	14.94	0	0	0	0	0	0	1.21	4.32	1.33	2.84	90.8	9.6	4.52	1	1	2	2
3	16.64	0	0	0	0	0	0	1.62	4.21	1.55	2.34	168.9	56.3	5.03	2	1	2	2
4	6.82	0	1	0	0	0	0	0.96	3.65	0.75	2.67	86.5	8.8	4.03	2	1	2	2
5	12.8	0	1	0	0	0	1	1.03	4.96	0.89	2.89	100.3	14.8	5.61	1	1	1	2
6	6.09	0	0	1	0	0	0	1.73	5.23	1.45	3.65	71.4	7	3.21	1	1	1	1
7	11.16	0	0	1	0	0	0	1.86	5.64	1.25	3.45	76.8	7.8	3.91	2	2	1	1
8	14.52	0	0	1	0	0	1	0.96	5.21	1.32	2.81	84.1	8.6	5.32	3	1	1	1
9	10.86	0	1	1	0	0	0	1.03	4.51	1.3	2.76	94.8	10.8	4.78	1	1	2	2
10	9.86	0	0	1	0	0	0	1.35	4.21	0.76	3.41	99.8	14.6	5.02	1	1	1	1
11	17.49	0	1	1	0	0	0	1.26	4.68	0.56	3.23	130.8	28.9	5.94	1	1	1	2
12	25.79	0	1	1	0	0	0	1.42	4.89	0.95	2.84	74.3	7.2	4.03	1	2	1	1
13	9.64	0	1	1	0	0	0	1.55	5.03	0.92	2.56	76.8	7.3	5.68	1	3	2	1
14	14.99	0	1	1	0	0	1	1.38	5.36	1.23	2.37	88.4	9.8	5.31	1	1	1	1
15	15.66	0	1	1	0	0	0	1.64	6.01	1.24	3.27	93.7	10.3	4.63	1	1	1	1
16	18.9	0	1	1	0	0	0	1.12	2.37	1.33	3.2	112.3	20.1	5.16	1	1	2	2
17	8.67	0	1	1	0	0	1	1.96	4.51	1.64	2.51	120.3	23.9	4.07	3	1	2	2
18	19.8	0	1	1	0	0	0	1.18	4.33	1.28	2.27	135.6	30.7	6.03	1	1	1	1
19	12.64	0	0	0	1	0	0	1.34	4.28	1.22	1.98	79.6	8.4	4.51	2	1	2	2
20	24.68	0	0	0	1	0	1	1.65	4.38	1.24	3.24	160.2	48.9	6.38	1	1	2	2
21	9.34	0	1	0	1	0	0	1.85	4.67	1.32	3.51	77.5	7.5	3.78	1	1	2	1
22	16.8	0	1	0	1	0	0	1.79	4.55	1.37	3.57	112.5	21.3	4.33	1	1	2	1
23	8.84	0	1	1	1	0	0	1.35	2.37	1.38	2.8	87.5	9.2	4.33	2	1	1	1
24	20.23	0	0	1	1	0	0	1.28	5.68	1.36	2.76	182.3	52.9	6.37	2	1	3	3
25	9.18	0	1	1	1	0	0	1.34	6.31	1.25	2.77	106.8	15.2	4.59	1	1	2	2
26	18.69	0	1	0	0	1	1	1.29	4.25	1.24	2.64	123.8	24.8	5.93	1	1	2	1
27	10.49	0	1	0	0	1	0	1.37	4.45	0.71	2.68	164.5	51.3	5.66	3	1	1	2
28	13.35	0	0	1	0	1	0	1.2	4.88	1.08	2.88	96.8	12.3	4.35	1	1	2	2
29	15.67	1	0	0	0	0	1	1.73	4.68	0.96	3.01	122.5	19.5	5.09	1	2	2	2
30	30.85	1	0	0	0	0	0	1.73	5.01	1.01	3.31	123.5	58.4	6.07	3	2	2	2
31	34.07	1	0	0	0	0	0	1.75	3.67	0.91	3.02	185.6	69.2	6.88	3	2	3	3
32	19.88	1	0	0	0	0	1	1.89	5.67	0.78	2.94	140.8	34.5	6.34	1	3	2	3
33	8.38	1	1	0	0	0	0	1.96	4.73	0.82	3.37	91.2	10.1	4.02	2	2	1	1
34	23.8	1	1	0	0	0	0	2.03	4.59	0.75	2.81	97.6	12.9	4.96	3	2	3	3
35	30.44	1	1	0	0	0	1	3.21	4.55	0.86	2.37	169.6	56.1	4.21	3	3	3	2
36	17.46	1	1	1	0	0	0	1.96	3.67	0.77	2.34	78.5	8.3	3.98	1	2	2	2
37	10.15	1	0	1	0	0	1	2.31	4.22	1.01	2.74	95.4	11.8	4.21	2	2	2	2
38	11.41	1	1	1	0	0	0	1.54	4.27	0.74	2.88	105.6	16.4	4.63	2	2	1	1
39	18.64	1	1	1	0	0	1	1.33	4.55	0.64	3.22	139.2	33.7	6.23	1	2	1	1
40	23.6	1	0	1	0	0	0	1.87	4.67	0.57	3.12	147.9	43.6	5.24	2	2	1	1
41	35.8	1	0	1	0	0	1	2.38	5.33	0.58	3.18	183.5	65.4	5.25	3	2	3	3
42	19.63	1	0	1	0	0	0	3.04	5.67	0.41	2.66	118.5	20.2	4.31	3	3	3	3
43	19.7	1	0	1	0	0	1	2.69	5.45	0.48	2.34	128.6	26.5	5.61	3	3	3	3
44	26.3	1	0	1	0	0	0	4.38	4.31	0.67	3.37	162.3	50.2	7.38	2	3	1	1
45	18.5	1	1	1	0	0	1	1.86	4.87	0.74	3.74	80.2	8.7	3.12	2	2	2	2
46	16.25	1	1	1	0	0	1	1.23	4.88	0.71	3.84	110.3	19.6	5.13	3	2	2	2
47	34.62	1	1	1	0	0	0	1.46	4.98	0.78	3.55	128.9	22.7	5.12	2	2	2	2
48	26.3	1	1	1	0	0	1	1.65	4.97	0.93	2.12	153.9	45.6	5.01	2	2	1	1
49	28.64	1	1	1	0	0	1	1.89	5.52	1.03	2.37	167.9	54.2	6.29	3	3	2	2
50	31.11	1	0	0	1	0	0	2.34	5.78	1.08	2.42	175.8	60.2	6.85	3	2	3	3
51	37.83	1	0	0	1	0	0	3.02	4.61	0.99	3.37	180.2	67.8	5.61	2	3	3	2
52	27.6	1	1	0	1	0	1	4.13	4.51	0.57	2.45	140.3	35.6	6.52	2	3	1	1
53	36.67	1	0	1	1	0	0	3.56	4.57	0.55	2.64	143.9	40.3	6.34	3	2	2	2
54	23.9	1	0	1	1	0	1	1.89	4.68	0.84	2.78	158.6	46.7	5.37	3	3	3	3
55	18.83	1	1	1	1	0	0	2.03	4.61	0.84	2.34	102.3	14.9	3.12	1	2	1	2
56	17.6	1	1	1	1	0	0	1.68	4.11	0.88	2.37	135.6	32.7	6.08	3	3	2	2
57	38.26	1	1	1	1	0	1	1.25	5.08	0.82	2.77	176.3	61.3	7.21	3	3	3	3
58	29.03	1	1	0	1	1	0	1.34	4.81	0.67	2.75	116.9	20.6	3.96	3	3	3	3
59	28.6	1	0	0	0	1	0	1.55	4.33	0.99	2.95	142.5	38.9	6.53	2	2	2	2
60	16.2	1	0	0	1	1	0	2.38	5.15	1.12	2.77	108.7	14.2	5.78	2	3	2	2
61	9.43	1	1	0	0	1	1	1.24	4.55	1.02	2.88	172.3	59.1	6.66	2	2	1	1
62	5.4	1	0	1	0	1	0	1.03	5.71	1.15	2.99	109.6	17.6	5.08	1	2	1	1
63	33.6	1	0	1	0	1	0	1.33	4.27	0.84	2.66	150.2	44.8	6.38	2	3	3	2
64	8.9	1	1	1	0	1	0	1.27	4.53	0.8	3.27	89.6	9.5	4.92	2	2	2	2
65	15.59	1	1	1	0	1	1	1.38	4.8	0.81	3.33	179.5	63.5	6.33	1	2	2	2
66	14.56	1	0	0	1	1	0	1.03	5.64	0.75	3.29	107.8	14.3	5.68	2	2	1	2
67	30.96	1	1	0	1	1	0	1.08	4.08	0.66	2.72	125.6	25.7	6.02	3	2	2	2
68	10.05	1	1	1	1	1	0	1.96	4.68	0.88	2.66	146.8	41.5	4.37	2	2	2	3

## Sheet: SAP patients
NO.patietns	M-MDSC(%)
1	8.32
2	14.63
3	9.93
4	3.35
5	4.48
6	3.63
7	11.74
8	4.31
9	2.23
10	8.64
11	4.57
12	6.35
13	11.95
14	12.36
15	6.21
16	8.02
17	12.34
18	15.62
19	8.21
20	3.25
21	6.75
22	4.31
23	3.56
24	4.76
25	2.25
26	4.73
27	4.41
28	6.7
29	5.15
30	6.31
31	7.36
32	5.36
33	9.24
34	12.34
35	4.12

## Sheet: treatment
MDSC before（%）	MDSC after（%）
3.31	4.32
5.4	5.62
6.09	7.02
6.82	3.64
8.38	4.68
8.67	5.69
8.84	6.74
8.9	5.64
9.18	5.23
9.34	6.31
9.43	6.99
9.64	4.21
9.86	6.84
10.05	8.64
10.15	6.37
10.49	7.21
10.86	3.15
11.16	4.21
11.41	6.87
12.64	9.21
12.8	4.34
13.35	5.27
14.52	8.67
14.56	6.52
14.94	4.38
14.99	6.37
15.59	7.52
15.66	8.54
15.67	2.37
16.2	1.64
16.25	4.67
16.64	3.27
16.8	2.84
17.46	3.66
17.49	2.48
17.6	3.67
18.5	8.94
18.64	9.61
18.69	4.53
18.83	8.97
18.9	9.64
19.63	4.12
19.7	2.55
19.8	3.66
19.88	4.41
20.23	10.24
23.6	9.64
23.8	5.61
23.9	2.33
24.68	1.27
25.79	2.64
26.3	3.52
26.3	2.38
27.6	4.62
28.6	1.88
28.64	2.22
29.03	9.64
30.44	4.77
30.85	9.23
30.96	8.64
31.11	4.19
33.6	10.31
34.07	4.88
34.62	9.37
35.8	7.53
36.67	9.92
37.83	10.36
38.26	8.88

## Sheet: HC
NO	M-MDSC(%)
1	8.32
2	4.63
3	3.93
4	3.78
5	1.48
6	0.63
7	11.74
8	5.34
9	1.23
10	12.38
11	4.57
12	6.35
13	5.31
14	8.34
15	3.21
16	9.02
17	2.34
18	5.62
19	8.21
20	1.25
21	11.75
22	9.31
23	7.56
24	4.76
25	2.25
26	6.73
27	4.41
28	11.7
29	4.89
30	3.56
